# Supplementary material for: A Joint Approach of Morphological and UHPLC-HRMS Analyses to Throw Light on the Autochthonous ‘Verdole’ Chestnut for Nutraceutical Innovation of Its Waste
Source: Molecules. 2022 Dec 15;27(24):8924. doi: 10.3390/molecules27248924 (PMC9785621; doi:10.3390/molecules27248924)
Supplement: Supplementary file 1 [file molecules-27-08924-s001.zip]

Archive with 1 entries (1 files):
- molecules-2100457-supplementary.pdf
